# Supplementary material for: Unravelling the Puzzle of Anthranoid Metabolism in Living Plant Cells Using Spectral Imaging Coupled to Mass Spectrometry
Source: Metabolites. 2021 Aug 25;11(9):571. doi: 10.3390/metabo11090571 (PMC8472718; doi:10.3390/metabo11090571)
Supplement: Supplementary file 1 [file metabolites-11-00571-s001.zip]

Archive with 1 entries (1 files):
- metabolites-1350856-supplementary.pdf
